# Supplementary material for: Inferring nonneutral evolution from contrasting patterns of polymorphisms and divergences in different protein coding regions of enterovirus 71 circulating in Taiwan during 1998-2003
Source: BMC Evol Biol. 2010 Sep 25;10:294. doi: 10.1186/1471-2148-10-294 (PMC2958165; doi:10.1186/1471-2148-10-294)
Supplement: Additional file 1 — List of viral isolates used in the molecular genetics of enterovirus (EV) 71. Table S1. [file 1471-2148-10-294-S1.XLS]

## Sheet: Sheet1
Table S1. List of viral isolates used in molecular genetics of EV71
Year	Month	Strain	Sample Source	Diagnosis	Complication	Genotype	Accession No.
1998	05	TW-1875-98	throat	HFMD	No complication	C2
1998	05	TW-1859-98	throat	HFMD	No complication	C2
1998	05	TW-1851-98	throat	Febrile illness	Encephalitis	C2
1998	05	TW-1792-98	throat	HFMD	No complication	C2
1998	05	TW-1788-98	rectal swab	HFMD	No complication	C2
1998	05	TW-1761-98	throat	HFMD	No complication	C16-like
1998	05	TW-1747-98	throat	Herpangina	No complication	C2
1998	05	TW-1738-98	throat	Herpangina	Encephalitis	C2
1998	05	TW-1733-98	rectal swab	HFMD	No complication	C2
1998	05	TW-1708-98	throat	HFMD	Meningitis	C2
1998	05	TW-1707-98	throat	HFMD	No complication	C2
1998	05	TW-1700-98	vesicular fluid	HFMD	No complication	C16-like
1998	05	TW-1692-98	throat	HFMD	No complication	C2
1998	05	TW-1663-98	throat	HFMD	No complication	C2
1998	05	TW-1624-98	throat	HFMD	No complication	C2
1998	05	TW-1602-98	throat	HFMD	No complication	C2
1998	05	TW-1547-98	rectal swab	Febrile illness	Meningitis	C2
1998	05	TW-1539-98	throat	No symptom	No complication	C2
1998	05	TW-1507-98	throat	HFMD	No complication	C2
1998	05	TW-1496-98	throat	HFMD	No complication	C2
1998	05	TW-1465-98	throat	HFMD	No complication	C2
1998	05	TW-1370-98	throat	Febrile illness	No complication	B4
1998	06	TW-3130-98	throat	HFMD	Encephalitis	C2
1998	06	TW-3126-98	throat	HFMD	No complication	C16-like
1998	06	TW-3124-98	throat	HFMD	No complication	C2
1998	06	TW-3074-98	throat	HFMD	Polio-like	C2
1998	06	TW-3034-98	throat	HFMD	No complication	C2
1998	06	TW-3026-98	throat	Herpangina	No complication	C2
1998	06	TW-3014-98	throat	HFMD	No complication	C2
1998	06	TW-2988-98	throat	Herpangina	No complication	C2
1998	06	TW-2982-98	throat	HFMD	No complication	C2
1998	06	TW-2981-98	throat	HFMD	Meningitis	C2
1998	06	TW-2973-98	throat	HFMD	No complication	C2
1998	06	TW-2972-98	throat	HFMD	No complication	C2
1998	06	TW-2938-98	rectal swab	Herpangina	No complication	C2
1998	06	TW-2922-98	throat	Herpangina	No complication	C2
1998	06	TW-2917-98	throat	HFMD	No complication	C2
1998	06	TW-2911-98	throat	HFMD	Meningitis	C2
1998	06	TW-2898-98	throat	HFMD	No complication	B4
1998	06	TW-2880-98	throat	HFMD	No complication	C2
1998	06	TW-2869-98	rectal swab	HFMD	No complication	C2
1998	06	TW-2861-98	rectal swab	HFMD	No complication	C2
1998	06	TW-2849-98	throat	HFMD	No complication	C2
1998	06	TW-2799-98	throat	HFMD	No complication	C2
1998	06	TW-2743-98	throat	HFMD	No complication	C2
1998	06	TW-2740-98	throat	HFMD	No complication	C2
1998	06	TW-2733-98	throat	HFMD	No complication	B4
1998	06	TW-2678-98	throat	HFMD	No complication	B4
1998	06	TW-2651-98	throat	HFMD	No complication	C2
1998	06	TW-2553-98	throat	HFMD	No complication	C2
1998	06	TW-2543-98	throat	Herpangina	No complication	C2
1998	06	TW-2495-98	throat	HFMD	Encephalomyelitis	B4
1998	06	TW-2459-98	throat	HFMD	Encephalitis	C2
1998	06	TW-2433-98	throat	Herpangina	Polio-like	C2
1998	06	TW-2418-98	throat	HFMD	No complication	C2
1998	06	TW-2414-98	throat	HFMD	No complication	C2
1998	06	TW-2350-98	throat	HFMD	No complication	C2
1998	06	TW-2286-98	rectal swab	Herpangina	No complication	C2
1998	06	TW-2254-98	throat	HFMD	No complication	C2
1998	06	TW-2239-98	throat	Herpangina	No complication	C2
1998	06	TW-2200-98	throat	HFMD	Polio-like	C2
1998	06	TW-2172-98	throat	HFMD	No complication	C2
1998	06	TW-2155-98	vesicular fluid	HFMD	Encephalomyelitis	C2
1998	06	TW-2101-98	throat	HFMD	No complication	C2
1998	06	TW-2100-98	throat	Herpangina	No complication	C2
1998	06	TW-2086-98	vesicular fluid	HFMD	No complication	C2
1998	06	TW-2077-98	throat	Herpangina	Encephalitis	C2
1998	06	TW-2060-98	throat	HFMD	No complication	C2
1998	06	TW-2057-98	throat	HFMD	Meningitis	C2
1998	06	TW-2055-98	throat	Herpangina	Meningitis	C2
1998	06	TW-2051-98	throat	HFMD	No complication	B4
1998	06	TW-2025-98	throat	HFMD	No complication	C2
1998	06	TW-2005-98	throat	Herpangina	No complication	C2
1998	06	TW-1970-98	throat	Pharyngitis	No complication	C2
1998	06	TW-1944-98	throat	HFMD	No complication	C2
1998	06	TW-1935-98	throat	HFMD	No complication	C2
1998	06	TW-1933-98	throat	HFMD	Encephalitis	C2
1998	06	TW-1931-98	throat	HFMD	No complication	C2
1998	06	TW-1924-98	throat	HFMD	Encephalitis	C2
1998	06	TW-1910-98	throat	HFMD	Polio-like	C2
1998	06	TW-1909-98	throat	HFMD	Encephalitis	C2
1998	07	TW-3724-98	rectal swab	HFMD	Pulmonary edema	C2
1998	07	TW-3712-98	rectal swab	Febrile illness	Encephalitis	C2
1998	07	TW-3702-98	throat	HFMD	No complication	C2
1998	07	TW-3620-98	throat	HFMD	No complication	C2
1998	07	TW-3592-98	rectal swab	HFMD	No complication	C2
1998	07	TW-3584-98	throat	Febrile illness	No complication	C2
1998	07	TW-3550-98	throat	HFMD	No complication	C2
1998	07	TW-3535-98	throat	Herpangina	No complication	C2
1998	07	TW-3510-98	throat	HFMD	No complication	C2
1998	07	TW-3485-98	throat	HFMD	No complication	C2
1998	07	TW-3483-98	throat	HFMD	No complication	C2
1998	07	TW-3481-98	throat	HFMD	No complication	C2
1998	07	TW-3480-98	throat	HFMD	No complication	C2
1998	07	TW-3445-98	throat	HFMD	No complication	C2
1998	07	TW-3436-98	throat	HFMD	No complication	C2
1998	07	TW-3411-98	throat	HFMD	No complication	C2
1998	07	TW-3339-98	throat	Herpangina	No complication	B4
1998	07	TW-3298-98	throat	HFMD	No complication	C2
1998	07	TW-3296-98	throat	HFMD	No complication	C2
1998	07	TW-3283-98	throat	HFMD	No complication	C2
1998	07	TW-3241-98	throat	AGE	No complication	C2
1998	07	TW-3180-98	throat	HFMD	No complication	C2
1998	07	TW-3170-98	throat	HFMD	No complication	C2
1998	08	TW-4106-98	rectal swab	HFMD	No complication	C2
1998	09	TW-4510-98	throat	HFMD	No complication	C2
1998	09	TW-4375-98	throat	Pharyngitis	No complication	C2
1998	09	TW-4368-98	throat	HFMD	No complication	C2
1998	09	TW-4215-98	rectal swab	HFMD	No complication	C1
1998	10	TW-4940-98	throat	Herpangina	No complication	C2
1998	10	TW-4931-98	rectal swab	Febrile illness	Pulmonary edema	C2
1998	10	TW-4925-98	throat	HFMD	Encephalitis	C2
1998	10	TW-4866-98	throat	Febrile illness	Encephalitis	C2
1998	11	TW-5390-98	throat	HFMD	No complication	C2
1998	11	TW-5056-98	stool swab	HFMD	No complication	C2
1999	04	TW-1394-99	urine	Febrile illness	No complication	B4
1999	05	TW-1691-99	stool swab	HFMD	No complication	C2
1999	09	TW-3351-99	rectal swab	HFMD	Pulmonary edema	B4
1999	12	TW-4912-99	stool swab	HFMD	Encephalomyelitis	B4
1999	12	TW-4711-99	rectal swab	Febrile illness	No complication	B4
2000	02	TW-645-00	throat	HFMD	No complication	B4
2000	03	TW-1184-00	throat	HFMD	No complication	B4
2000	03	TW-1155-00	throat	HFMD	No complication	B4
2000	05	TW-2293-00	throat	HFMD	No complication	B4
2000	05	TW-2278-00	throat	HFMD	Polio-like	B4
2000	05	TW-2242-00	throat	HFMD	No complication	B4
2000	05	TW-2238-00	throat	HFMD	No complication	B4
2000	05	TW-2200-00	throat	HFMD	No complication	B4
2000	05	TW-2188-00	throat	HFMD	Polio-like	B4
2000	05	TW-2179-00	throat	HFMD	No complication	B4
2000	05	TW-2027-00	throat	HFMD	No complication	B4
2000	05	TW-2006-00	throat	HFMD	No complication	B4
2000	05	TW-1996-00	throat	HFMD	No complication	B4
2000	05	TW-1995-00	throat	HFMD	No complication	B4
2000	05	TW-1804-00	throat	HFMD	No complication	B4
2000	05	TW-1801-00	throat	HFMD	No complication	B4
2000	05	TW-1769-00	throat	HFMD	No complication	B4
2000	05	TW-1743-00	throat	HFMD	No complication	B4
2000	06	TW-2847-00	throat	HFMD	Meningitis	B4
2000	06	TW-2797-00	throat	HFMD	Polio-like	B4
2000	06	TW-2784-00	throat	HFMD	No complication	B4
2000	06	TW-2779-00	throat	HFMD	No complication	B4
2000	06	TW-2760-00	throat	HFMD	No complication	B4
2000	06	TW-2720-00	throat	HFMD	No complication	B4
2000	06	TW-2708-00	throat	HFMD	No complication	B4
2000	06	TW-2700-00	throat	HFMD	No complication	B4
2000	06	TW-2632-00	throat	HFMD	No complication	B4
2000	06	TW-2588-00	throat	HFMD	No complication	B4
2000	06	TW-2586-00	throat	HFMD	No complication	B4
2000	06	TW-2473-00	rectal swab	HFMD	No complication	B4
2000	06	TW-2448-00	throat	HFMD	No complication	B4
2000	06	TW-2404-00	throat	HFMD	No complication	B4
2000	06	TW-2387-00	rectal swab	HFMD	Pulmonary edema	B4
2000	07	TW-3594-00	CSF	HFMD	No complication	B4
2000	07	TW-3404-00	CSF	HFMD	No complication	B4
2000	07	TW-3307-00	throat	HFMD	Polio-like	B4
2000	07	TW-3236-00	throat	HFMD	No complication	B4
2000	07	TW-3131-00	throat	Febrile illness	No complication	B4
2000	07	TW-3123-00	throat	HFMD	No complication	B4
2000	08	TW-3970-00	throat	HFMD	Myoclonic jerk	B4
2000	08	TW-3882-00	throat	HFMD	Myoclonic jerk	B4
2000	08	TW-3857-00	throat	HFMD	No complication	B4
2000	08	TW-3704-00	throat	HFMD	No complication	B4
2000	09	TW-4282-00	throat	HFMD	Pulmonary edema	B4
2000	09	TW-4279-00	throat	HFMD	No complication	B4
2000	09	TW-4156-00	throat	Herpangina	No complication	B4
2000	09	TW-4138-00	throat	HFMD	No complication	B4
2000	10	TW-4741-00	throat	HFMD	Meningitis	B4
2000	10	TW-4729-00	throat	HFMD	No complication	B4
2000	10	TW-4664-00	CSF	HFMD	Myoclonic jerk	B4
2000	10	TW-4568-00	rectal swab	HFMD	Myoclonic jerk	B4
2000	10	TW-4566-00	throat	HFMD	Myoclonic jerk	B4
2000	10	TW-4535-00	throat	HFMD	Myoclonic jerk	B4
2000	10	TW-4527-00	throat	HFMD	Meningitis	B4
2000	10	TW-4507-00	throat	HFMD	Encephalitis	B4
2000	11	TW-5110-00	throat	HFMD	Encephalitis	B4
2000	12	TW-5447-00	throat	HFMD	No complication	B4
2000	12	TW-5426-00	throat	HFMD	No complication	B4
2000	12	TW-5405-00	throat	HFMD	No complication	B4
2000	12	TW-5365-00	throat	HFMD	Myoclonic jerk	B4
2000	12	TW-5185-00	CSF	HFMD	No complication	B4
2001	02	TW-645-01	throat	HFMD	No complication	B4
2001	03	TW-725-01	throat	HFMD	No complication	B4
2001	04	TW-1280-01	throat	HFMD	Encephalitis	B4
2001	04	TW-1069-01	throat	HFMD	Meningitis	B4
2001	05	TW-2089-01	throat	HFMD	Myoclonic jerk	B4
2001	05	TW-2065-01	rectal swab	HFMD	Polio-like	B4
2001	05	TW-2002-01	rectal swab	HFMD	Myoclonic jerk	B4
2001	05	TW-1940-01	throat	HFMD	Pulmonary edema	B4
2001	05	TW-1894-01	rectal swab	HFMD	Myoclonic jerk	B4
2001	05	TW-1854-01	throat	HFMD	Myoclonic jerk	C16-like
2001	05	TW-1690-01	throat	HFMD	Myoclonic jerk	B4
2001	05	TW-1662-01	throat	HFMD	Polio-like	B4
2001	05	TW-1660-01	throat	HFMD	No complication	B4
2001	05	TW-1652-01	rectal swab	Herpangina	No complication	B4
2001	05	TW-1583-01	throat	HFMD	Encephalomyelitis	B4
2001	05	TW-1508-01	throat	HFMD	Myoclonic jerk	C16-like
2001	05	TW-1484-01	throat	HFMD	Myoclonic jerk	B4
2001	05	TW-1482-01	throat	HFMD	No complication	B4
2001	05	TW-1470-01	rectal swab	HFMD	No complication	B4
2001	05	TW-1451-01	throat	Herpangina	Pulmonary edema	B4
2001	05	TW-1377-01	throat	HFMD	No complication	B4
2001	06	TW-3175-01	throat	HFMD	Myoclonic jerk	B4
2001	06	TW-3171-01	throat	HFMD	No complication	B4
2001	06	TW-3166-01	throat	HFMD	No complication	B4
2001	06	TW-3161-01	throat	HFMD	Meningitis	B4
2001	06	TW-3151-01	throat	HFMD	No complication	B4
2001	06	TW-3147-01	throat	HFMD	No complication	B4
2001	06	TW-3137-01	throat	Febrile illness	Pulmonary edema	B4
2001	06	TW-3118-01	throat	HFMD	Pulmonary edema	B4
2001	06	TW-2935-01	throat	HFMD	No complication	B4
2001	06	TW-2915-01	throat	HFMD	No complication	B4
2001	06	TW-2857-01	throat	HFMD	Myoclonic jerk	B4
2001	06	TW-2844-01	throat	No symptom	No complication	B4
2001	06	TW-2823-01	throat	HFMD	Myoclonic jerk	B4
2001	06	TW-2815-01	throat	HFMD	Myoclonic jerk	B4
2001	06	TW-2812-01	throat	HFMD	No complication	B4
2001	06	TW-2803-01	stool swab	HFMD	Myoclonic jerk	B4
2001	06	TW-2790-01	throat	HFMD	No complication	B4
2001	06	TW-2743-01	throat	HFMD	Pulmonary edema	B4
2001	06	TW-2736-01	throat	HFMD	Polio-like	B4
2001	06	TW-2707-01	rectal swab	HFMD	Myoclonic jerk	B4
2001	06	TW-2679-01	throat	HFMD	No complication	B4
2001	06	TW-2676-01	throat	No symptom	No complication	B4
2001	06	TW-2666-01	throat	HFMD	No complication	B4
2001	06	TW-2608-01	throat	HFMD	Meningitis	B4
2001	06	TW-2588-01	throat	HFMD	No complication	B4
2001	06	TW-2587-01	throat	HFMD	No complication	B4
2001	06	TW-2582-01	throat	HFMD	Myoclonic jerk	B4
2001	06	TW-2525-01	throat	HFMD	Meningitis	B4
2001	06	TW-2490-01	throat	HFMD	Meningitis	B4
2001	06	TW-2489-01	throat	Herpangina	No complication	B4
2001	06	TW-2467-01	throat	HFMD	No complication	B4
2001	06	TW-2466-01	throat	HFMD	Myoclonic jerk	B4
2001	06	TW-2459-01	throat	HFMD	No complication	B4
2001	06	TW-2359-01	throat	HFMD	Encephalitis	B4
2001	06	TW-2348-01	rectal swab	HFMD	No complication	B4
2001	06	TW-2331-01	throat	HFMD	No complication	B4
2001	06	TW-2330-01	throat	Pharyngitis	No complication	B4
2001	06	TW-2325-01	throat	HFMD	Encephalitis	B4
2001	06	TW-2317-01	throat	HFMD		B4
2001	06	TW-2307-01	throat	HFMD	Myoclonic jerk	B4
2001	06	TW-2276-01	rectal swab	HFMD	No complication	B4
2001	06	TW-2220-01	throat	HFMD	Encephalitis	B4
2001	06	TW-2211-01	throat	HFMD	No complication	B4
2001	06	TW-2210-01	throat	Herpangina	No complication	B4
2001	07	TW-4064-01	rectal swab	HFMD	Myoclonic jerk	B4
2001	07	TW-4048-01	throat	HFMD	No complication	B4
2001	07	TW-4021-01	throat	HFMD	Myoclonic jerk	B4
2001	07	TW-3921-01	throat	HFMD	No complication	B4
2001	07	TW-3911-01	throat	HFMD	No complication	B4
2001	07	TW-3894-01	throat	HFMD	Encephalitis	B4
2001	07	TW-3830-01	throat	Pharyngitis	No complication	B4
2001	07	TW-3815-01	throat	HFMD	Myoclonic jerk	B4
2001	07	TW-3807-01	throat	HFMD	No complication	B4
2001	07	TW-3806-01	throat	Herpangina	No complication	B4
2001	07	TW-3802-01	throat	Pharyngitis	No complication	B4
2001	07	TW-3800-01	throat	HFMD	Pulmonary edema	B4
2001	07	TW-3797-01	throat	HFMD	Meningitis	B4
2001	07	TW-3694-01	throat	HFMD	Pulmonary edema	B4
2001	07	TW-3684-01	throat	HFMD	Myoclonic jerk	B4
2001	07	TW-3647-01	throat	HFMD	No complication	B4
2001	07	TW-3570-01	throat	HFMD	No complication	C16-like
2001	07	TW-3523-01	throat	HFMD	Meningitis	B4
2001	07	TW-3499-01	throat	HFMD	Polio-like	B4
2001	07	TW-3482-01	throat	HFMD	No complication	B4
2001	07	TW-3459-01	throat	HFMD	Myoclonic jerk	B4
2001	07	TW-3439-01	throat	HFMD	Myoclonic jerk	B4
2001	07	TW-3398-01	rectal swab	HFMD	No complication	B4
2001	07	TW-3381-01	rectal swab	HFMD	Myoclonic jerk	B4
2001	07	TW-3318-01	throat	HFMD	Meningitis	B4
2001	07	TW-3194-01	throat	HFMD	Meningitis	B4
2001	08	TW-4625-01	throat	HFMD	Pulmonary edema	B4
2001	08	TW-4530-01	throat	HFMD	No complication	B4
2001	08	TW-4486-01	throat	Herpangina	Encephalitis	B4
2001	08	TW-4451-01	throat	HFMD	Myoclonic jerk	B4
2001	08	TW-4438-01	rectal	HFMD	Pulmonary edema	B4
2001	08	TW-4411-01	throat	HFMD	No complication	B4
2001	08	TW-4399-01	throat	Herpangina	No complication	B4
2001	08	TW-4356-01	CSF	HFMD	No complication	B4
2001	08	TW-4331-01	CSF	Febrile illness	Myoclonic jerk	B4
2001	08	TW-4294-01	throat	HFMD	Encephalitis	B4
2001	08	TW-4173-01	throat	HFMD	Myoclonic jerk	B4
2001	08	TW-4141-01	rectal swab	HFMD	Encephalitis	B4
2001	08	TW-4137-01	throat	Herpangina	No complication	B4
2001	08	TW-4103-01	throat	HFMD	Myoclonic jerk	C4
2001	08	TW-4094-01	throat	HFMD	Myoclonic jerk	B4
2001	09	TW-5089-01	rectal swab	HFMD	Myoclonic jerk	B4
2001	09	TW-5078-01	throat	Pharyngitis	No complication	B4
2001	09	TW-5074-01	throat	HFMD	No complication	B4
2001	09	TW-5026-01	throat	HFMD	No complication	B4
2001	09	TW-4983-01	throat	No symptom	No complication	B4
2001	09	TW-4968-01	rectal swab	HFMD	Pulmonary edema	B4
2001	09	TW-4954-01	throat	HFMD	Meningitis	B4
2001	09	TW-4924-01	rectal swab	HFMD	Myoclonic jerk	B4
2001	09	TW-4891-01	throat	HFMD	No complication	B4
2001	09	TW-4752-01	throat	HFMD	No complication	B4
2001	09	TW-4687-01	throat	HFMD	No complication	B4
2001	09	TW-4681-01	throat	HFMD	No complication	B4
2001	09	TW-4662-01	throat	HFMD	No complication	B4
2001	10	TW-5633-01	throat	HFMD	No complication	B4
2001	10	TW-5612-01	throat	HFMD	No complication	B4
2001	10	TW-5580-01	throat	HFMD	No complication	B4
2001	10	TW-5567-01	throat	HFMD	No complication	B4
2001	10	TW-5536-01	throat	HFMD	Polio-like	B4
2001	10	TW-5531-01	throat	HFMD	Encephalitis	B4
2001	10	TW-5514-01	throat	HFMD	Meningitis	B4
2001	10	TW-5491-01	throat	Febrile illness	No complication	B4
2001	10	TW-5472-01	throat	HFMD	Myoclonic jerk	B4
2001	10	TW-5461-01	throat	HFMD	No complication	B4
2001	10	TW-5422-01	rectal swab	HFMD	No complication	B4
2001	10	TW-5373-01	throat	HFMD	No complication	B4
2001	10	TW-5337-01	throat	HFMD	No complication	B4
2001	11	TW-5904-01	throat	HFMD	No complication	B4
2001	11	TW-5825-01	throat	HFMD	No complication	B4
2001	11	TW-5824-01	throat	HFMD	No complication	B4
2001	11	TW-5686-01	throat	HFMD	Myoclonic jerk	B4
2001	12	TW-6540-01	throat	HFMD	Polio-like	B4
2001	12	TW-6528-01	throat	HFMD	Meningitis	B4
2001	12	TW-6349-01	throat	HFMD	No complication	B4
2001	12	TW-6326-01	throat	HFMD	No complication	B4
2001	12	TW-6213-01	throat	HFMD	No complication	B4
2001	12	TW-6211-01	throat	HFMD	Meningitis	B4
2001	12	TW-6205-01	throat	Febrile illness	No complication	B4
2001	12	TW-6173-01	throat	HFMD	Pulmonary edema	B4
2001	12	TW-6165-01	throat	HFMD	No complication	B4
2001	12	TW-6126-01	throat	Herpangina	No complication	B4
2002	01	TW-616-02	throat	HFMD	Myoclonic jerk	B4
2002	01	TW-593-02	throat	HFMD	Encephalitis	B4
2002	01	TW-270-02	throat	Herpangina	Meningitis	B4
2002	01	TW-146-02	throat	HFMD	Myoclonic jerk	B4
2002	02	TW-916-02	rectal swab	HFMD	Meningitis	B4
2002	02	TW-855-02	throat	HFMD	No complication	B4
2002	02	TW-748-02	throat	HFMD	No complication	B4
2002	02	TW-690-02	throat	HFMD	Polio-like	B4
2002	02	TW-655-02	throat	HFMD	Encephalitis	B4
2002	03	TW-1127-02	throat	HFMD	No complication	B4
2002	04	TW-2196-02	throat	HFMD	No complication	B4
2002	04	TW-2190-02	rectal swab	HFMD	Pulmonary edema	B4
2002	04	TW-2071-02	throat	HFMD	No complication	B4
2002	04	TW-2045-02	throat	HFMD	No complication	B4
2002	04	TW-2034-02	throat	HFMD	No complication	B4
2002	04	TW-1922-02	throat	HFMD	Myoclonic jerk	B4
2002	04	TW-1894-02	throat	HFMD	Myoclonic jerk	B4
2002	04	TW-1893-02	throat	HFMD	No complication	B4
2002	04	TW-1891-02	throat	Pharyngitis	No complication	B4
2002	04	TW-1889-02	throat	Febrile illness	No complication	B4
2002	04	TW-1727-02	throat	Febrile illness	No complication	B4
2002	05	TW-2822-02	stool swab	HFMD	Polio-like	B4
2002	05	TW-2792-02	throat	HFMD	Myoclonic jerk	B4
2002	05	TW-2699-02	throat	HFMD	Myoclonic jerk	B4
2002	06	TW-3554-02	throat	HFMD	No complication	B4
2002	06	TW-3552-02	throat	HFMD	Myoclonic jerk	B4
2002	06	TW-3538-02	throat	No symptom	No complication	B4
2002	06	TW-3509-02	throat	HFMD	No complication	B4
2002	06	TW-3506-02	rectal swab	HFMD	Encephalitis	B4
2002	06	TW-3417-02	throat	HFMD	Myoclonic jerk	B4
2002	06	TW-3389-02	throat	HFMD	No complication	B4
2002	06	TW-3074-02	throat	HFMD	No complication	B4
2002	06	TW-2885-02	throat	HFMD	Meningitis	B4
2002	07	TW-4005-02	throat	HFMD	No complication	B4
2002	07	TW-3929-02	throat	No symptom	No complication	B4
2002	07	TW-3909-02	throat	HFMD	Meningitis	B4
2002	07	TW-3909-02	throat	HFMD	Meningitis	B4
2002	07	TW-3895-02	rectal swab	Herpangina	No complication	B4
2002	07	TW-3881-02	throat	HFMD	No complication	B4
2002	07	TW-3821-02	throat	HFMD	Pulmonary edema	B4
2002	07	TW-3804-02	throat	HFMD	No complication	B4
2002	07	TW-3716-02	rectal swab	HFMD	Myoclonic jerk	B4
2002	07	TW-3686-02	throat	HFMD	No complication	B4
2002	07	TW-3389-02	throat	HFMD	No complication	B4
2002	08	TW-4151-02	throat	HFMD	Myoclonic jerk	B4
2002	10	TW-5533-02	throat	HFMD	No complication	B4
2002	10	TW-5086-02	throat	HFMD	Myoclonic jerk	B4
2002	11	TW-6103-02	throat	HFMD	Myoclonic jerk	B4
2002	11	TW-6006-02	throat	HFMD	Myoclonic jerk	B4
2002	11	TW-5863-02	throat	HFMD	No complication	B4
2002	11	TW-5861-02	throat	HFMD	No complication	B4
2002	11	TW-5843-02	throat	HFMD	No complication	B4
2002	11	TW-5837-02	throat	HFMD	Myoclonic jerk	B4
2002	11	TW-5817-02	throat	HFMD	Myoclonic jerk	B4
2002	11	TW-5762-02	throat	HFMD	No complication	B4
2002	11	TW-5634-02	throat	HFMD	Polio-like	B4
2002	11	TW-5611-02	rectal swab	HFMD	Myoclonic jerk	B4
2002	12	TW-6736-02	throat	AGE	Encephalitis	B4
2002	12	TW-6468-02	throat	HFMD	No complication	B4
2002	12	TW-6407-02	throat	Pharyngitis	No complication	B4
2002	12	TW-6382-02	throat	HFMD	Pulmonary edema	B4
2002	12	TW-6368-02	throat	HFMD	No complication	B4
2002	12	TW-6367-02	throat	HFMD	No complication	B4
2002	12	TW-6301-02	throat	HFMD	Meningitis	B4
2002	12	TW-6287-02	throat	HFMD	Myoclonic jerk	B4
2002	12	TW-6280-02	rectal swab	HFMD	Polio-like	B4
2002	12	TW-6269-02	throat	HFMD	No complication	B4
2003	03	TW-70233-03	throat	HFMD	Myoclonic jerk	B4
2003	03	TW-70167-03	throat	HFMD	No complication	B4
2003	03	TW-70150-03	throat	HFMD	Meningitis	B4
2003	03	TW-70146-03	throat	HFMD	Myoclonic jerk	B4
2003	03	TW-991-03	rectal	HFMD	Polio-like	B4
2003	04	TW-1487-03	throat	HFMD	Encephalitis	B4
2003	06	TW-70576-03	throat	HFMD	Meningitis	B4
