# Supplementary material for: Inferring nonneutral evolution from contrasting patterns of polymorphisms and divergences in different protein coding regions of enterovirus 71 circulating in Taiwan during 1998-2003
Source: BMC Evol Biol. 2010 Sep 25;10:294. doi: 10.1186/1471-2148-10-294 (PMC2958165; doi:10.1186/1471-2148-10-294)
Supplement: Additional file 3 — Neighbor-joining trees showing the phylogenetic relationships among human enterovirus (HEV)-A and enterovirus (EV) 71 isolates. Figure S2. [file 1471-2148-10-294-S4.NWK]

(((((((((((((((((((((((((((((((((TW-2325-01:0.00001000,TW-5373-01:-0.00001000)0.67:0.00113149,TW-3161-01:0.00112740)0.10:0.00000089,(TW-3389-01:0.00113703,TW-3459-01:-0.00001211)0.93:0.00225811)0.09:0.00000509,(TW-2736-01:0.00056110,TW-2790-01:-0.00056110)0.69:0.00055478)0.03:0.00000456,TW-4294-01:-0.00000442)0.03:0.00000310,TW-2679-01:-0.00000382)0.00:0.00000193,TW-2220-01:-0.00000193)0.01:0.00000098,TW-2587-01:-0.00000098)0.00:0.00000049,TW-2065-01:-0.00000049)0.00:0.00000025,TW-2317-01:-0.00000025)0.01:0.00000013,TW-2582-01:-0.00000013)0.02:0.00000006,TW-2815-01:-0.00000006)0.07:0.00000379,TW-3815-01:0.00224574)0.07:0.00000515,TW-2359-01:-0.00000390)0.00:0.00000197,TW-1660-01:-0.00000197)0.01:0.00000100,TW-1662-01:-0.00000100)0.04:0.00000162,(TW-5567-01:0.00224054,(TW-1470-01:-0.00003322,(TW-2307-01:-0.00006584,((TW-5612-01:0.00000000,TW-5686-01:0.00000000)0.73:0.00112670,(TW-146-02:-0.00000241,(TW-3552-02:0.00107126,(TW-3538-02:0.00000000,TW-3554-02:0.00000000)0.72:0.00005202)0.91:0.00225876)0.81:0.00112851)0.78:0.00218706)0.15:0.00003322)0.24:0.00002365)0.22:0.00001432)0.16:0.00000571,((TW-4625-01:0.00000000,TW-4681-01:0.00000000)0.81:0.00225275,(TW-2034-02:0.00678393,(TW-3830-01:-0.00000519,((TW-270-02:0.00000642,TW-855-02:-0.00000642)0.62:0.00112591,(TW-6540-01:0.00112556,(TW-6126-01:-0.00000499,TW-593-02:0.00339248)0.06:0.00000092)0.03:0.00000275)0.04:0.00000378)0.08:0.00000391)0.17:0.00000574)0.62:0.00112302)0.38:0.00112391,TW-2823-01:0.00000256)0.38:0.00115458,(((TW-5422-01:-0.00000912,TW-5536-01:0.00113404)0.70:0.00001047,TW-4954-01:-0.00000984)0.90:0.00338123,((TW-3523-01:0.00000000,TW-4662-01:0.00000000)0.84:0.00225069,(TW-645-01:-0.00000386,(TW-3694-01:0.00225211,(TW-725-01:-0.00000308,(TW-2743-01:-0.00000346,TW-2812-01:0.00000346)0.61:0.00112864)0.19:0.00000312)0.12:0.00000513)0.11:0.00000282)0.26:0.00001284)0.42:0.00110902)0.28:0.00096312,(TW-3804-02:0.00003890,(((TW-5337-01:0.00000000,TW-5633-01:0.00000000)0.63:0.00008693,TW-4752-01:0.00216280)0.50:0.00072967,((TW-4687-01:-0.00001933,TW-655-02:0.00227159)1.00:0.00555553,(TW-3137-01:0.00330908,(TW-3166-01:0.00110195,((((TW-748-02:0.00226365,TW-4151-02:0.00452052)0.36:0.00000862,TW-4530-01:0.00111158)0.74:0.00115434,TW-5461-01:0.00110299)0.76:0.00222909,(((((TW-3807-01:-0.00000089,TW-3921-01:0.00000089)0.36:0.00000324,TW-3806-01:-0.00000324)0.10:0.00000163,TW-3800-01:-0.00000163)0.13:0.00000082,TW-3802-01:-0.00000082)0.69:0.00112385,(TW-1484-01:-0.00000160,(((((TW-1894-01:0.00000126,TW-5491-01:0.00112494)0.05:0.00000288,TW-1377-01:-0.00000351)0.01:0.00000177,TW-2588-01:-0.00000177)0.00:0.00000089,TW-3171-01:-0.00000089)0.00:0.00000417,((TW-3909-01:0.00000000,TW-3911-01:0.00000000)0.63:0.00101891,(((TW-6165-01:0.00111830,TW-2699-02:0.00226502)0.60:0.00105214,TW-4924-01:0.00120566)0.69:0.00176101,(TW-6528-01:0.00449235,(TW-4451-01:-0.00000322,(TW-2459-01:0.00113259,TW-3175-01:-0.00000640)0.16:0.00000322)0.30:0.00002118)0.51:0.00051261)0.35:0.00038862)0.30:0.00013279)0.00:0.00000265)0.01:0.00000173)0.01:0.00002833)0.06:0.00002807)0.07:0.00007764)0.13:0.00013714)0.20:0.00040287)0.54:0.00279201)0.19:0.00095488)0.02:0.00010996,(((((((TW-5863-02:-0.00001225,TW-6382-02:0.00113718)0.17:0.00000617,TW-6287-02:-0.00000617)0.06:0.00000311,TW-5843-02:-0.00000311)0.06:0.00000156,TW-6407-02:-0.00000156)0.41:0.00010090,TW-6280-02:0.00102436)0.60:0.00107928,(TW-3895-02:-0.00000125,(TW-2885-02:-0.00000248,(TW-3821-02:-0.00000492,(TW-3417-02:0.00113174,TW-3506-02:-0.00000555)0.09:0.00000428)0.03:0.00000248)0.04:0.00000125)0.18:0.00004889)0.51:0.00110436,((((TW-5817-02:0.00000904,TW-6006-02:-0.00000904)0.61:0.00000791,TW-5837-02:-0.00000791)0.71:0.00007475,TW-6736-02:0.00331239)0.74:0.00226278,(TW-5825-01:-0.00000413,(TW-2045-02:0.00112376,(TW-2196-02:0.00112301,((TW-3074-02:0.00000111,TW-3509-02:-0.00000111)0.69:0.00112406,(TW-2190-02:0.00112113,(TW-5086-02:0.00112514,(TW-3389-02:-0.00001146,(TW-5904-01:-0.00002263,(((TW-6103-02:0.00112920,TW-6301-02:0.00112839)0.72:0.00001692,TW-5762-02:-0.00001890)0.86:0.00226958,(TW-5634-02:-0.00003567,(TW-70576-03:0.00000289,(TW-70167-03:-0.00000161,(TW-70146-03:-0.00000321,(TW-991-03:-0.00000639,(TW-70150-03:0.00112655,TW-1487-03:0.00112804)0.36:0.00000390)0.14:0.00000321)0.21:0.00000161)0.71:0.00112254)0.86:0.00229073)0.98:0.00458286)0.70:0.00112230)0.11:0.00001146)0.02:0.00000453)0.02:0.00000191)0.05:0.00000453)0.02:0.00000175)0.06:0.00000236)0.04:0.00000436)0.04:0.00000272)0.16:0.00002834)0.48:0.00220440)0.00:0.00003087,((((((((((((((((TW-2490-01:-0.00001003,TW-3499-01:0.00113496)0.72:0.00001063,TW-3647-01:-0.00000999)0.88:0.00225765,TW-4968-01:-0.00000212)0.11:0.00000107,TW-3797-01:-0.00000107)0.01:0.00000055,TW-2525-01:-0.00000055)0.00:0.00000012,(TW-2676-01:-0.00000063,(TW-4411-01:-0.00000124,TW-690-02:0.00112604)0.01:0.00000063)0.00:0.00000021)0.00:0.00000014,TW-4094-01:-0.00000030)0.00:0.00000015,TW-3439-01:-0.00000015)0.01:0.00000024,TW-616-02:-0.00000015)0.01:0.00000164,TW-2707-01:0.00112392)0.04:0.00000638,TW-5074-01:-0.00000613)0.08:0.00000678,(TW-3151-01:0.00000344,TW-3398-01:0.00112149)0.57:0.00112017)0.22:0.00001108,TW-5078-01:0.00111432)0.39:0.00004119,TW-4399-01:0.00108945)0.42:0.00167591,(TW-4331-01:-0.00000179,TW-4356-01:0.00000179)0.65:0.00058460)0.38:0.00055715,(((((((((((TW-3318-01:0.00222826,TW-5824-01:0.00228383)0.46:0.00057026,TW-2915-01:0.00169546)0.65:0.00169246,TW-6326-01:-0.00000202)0.03:0.00000091,TW-2089-01:-0.00000091)0.00:0.00000041,TW-3194-01:0.00112502)0.00:0.00000013,TW-2489-01:-0.00000044)0.00:0.00000015,(TW-2467-01:-0.00000037,(TW-3684-01:0.00112364,(TW-4141-01:-0.00000063,(TW-5580-01:-0.00000139,(TW-1069-01:0.00339259,TW-4173-01:0.00112270)0.40:0.00000139)0.00:0.00000063)0.00:0.00000029)0.00:0.00000005)0.00:0.00000011)0.00:0.00000015,TW-1690-01:0.00000026)0.00:0.00000037,TW-4137-01:-0.00000021)0.00:0.00000363,TW-2331-01:-0.00000429)0.00:0.00000154,(TW-2330-01:-0.00000814,(TW-1583-01:-0.00001502,((((TW-1451-01:0.00000000,TW-1940-01:0.00000000)0.12:0.00000000,(TW-1482-01:0.00000000,TW-2002-01:0.00000000)0.14:0.00000000)0.47:0.00000660,TW-1652-01:-0.00000660)0.40:0.00109714,(TW-4438-01:-0.00008392,(((((TW-2608-01:0.00000000,TW-2666-01:0.00000000)0.16:0.00000000,TW-3482-01:0.00000000)0.05:0.00000000,TW-2466-01:0.00000000)0.29:0.00007713,(TW-2844-01:0.00104543,TW-4048-01:0.00007937)0.57:0.00105015)0.36:0.00074726,((((TW-3894-01:-0.00000118,TW-4064-01:0.00112724)0.78:0.00118490,TW-3147-01:0.00106794)0.40:0.00051823,TW-4021-01:-0.00164306)0.39:0.00081308,((((((TW-1889-02:-0.00000495,TW-2822-02:0.00000495)0.43:0.00000553,TW-1891-02:-0.00000553)0.38:0.00000962,TW-1894-02:-0.00000962)0.57:0.00004760,TW-1893-02:0.00107679)0.86:0.00216442,(TW-1727-02:0.00000918,TW-1922-02:0.00111562)0.41:0.00009310)0.41:0.00109200,(TW-2348-01:0.00112459,(TW-5531-01:0.00112097,(TW-3381-01:0.00112367,((TW-2935-01:-0.00000222,TW-3118-01:0.00112702)0.02:0.00000653,(TW-2857-01:-0.00001148,(TW-4983-01:-0.00001426,(TW-5026-01:-0.00001047,TW-5472-01:0.00226502)0.78:0.00001553)0.89:0.00339513)0.68:0.00112685)0.10:0.00000463)0.10:0.00000541)0.18:0.00001026)0.18:0.00004496)0.12:0.00025000)0.15:0.00052182)0.11:0.00024287)0.02:0.00005761)0.00:0.00001821)0.00:0.00000814)0.00:0.00000312)0.00:0.00000410)0.00:0.00002616)0.00:0.00009213,((TW-4486-01:0.00334516,TW-4891-01:0.00003472)0.53:0.00059775,(TW-5514-01:0.00561734,(TW-2210-01:-0.00000515,TW-2211-01:0.00000515)0.76:0.00116632)0.25:0.00054328)0.30:0.00045046)0.00:0.00002681,(TW-2803-01:-0.00028381,(TW-6349-01:0.00005220,(TW-916-02:-0.00001148,TW-1127-02:0.00113640)0.99:0.00447100)0.48:0.00085685)0.06:0.00013728)0.00:0.00013032,(((((((TW-5611-02:0.00225878,TW-6468-02:-0.00000905)0.56:0.00000652,TW-5533-02:-0.00000526)0.27:0.00000264,TW-5861-02:-0.00000264)0.81:0.00226430,(TW-2071-02:-0.00000872,TW-3716-02:0.00226380)0.50:0.00000584)0.44:0.00003521,TW-2792-02:0.00223393)0.24:0.00001949,TW-3686-02:0.00222528)0.58:0.00224820,(TW-4005-02:0.00224628,(((TW-3881-02:0.00000000,TW-3929-02:0.00000000)0.33:0.00000000,TW-3909-02:0.00000000)0.94:0.00228276,(TW-70233-03:0.00338101,(TW-6368-02:0.00112476,(TW-6269-02:0.00112383,TW-6367-02:0.00000225)0.29:0.00000317)0.43:0.00001364)0.75:0.00228280)0.36:0.00002525)0.52:0.00108470)0.28:0.00086145)0.08:0.00034026,(TW-6173-01:0.00104037,(TW-6205-01:0.00111674,(TW-6211-01:0.00000240,TW-6213-01:-0.00000240)0.58:0.00001009)0.66:0.00008506)0.83:0.00271928)0.99:0.00864214,(((((((((((TW-4527-00:-0.00009531,TW-5447-00:0.00235290)0.84:0.00005288,TW-4729-00:-0.00005288)1.00:0.00572099,TW-2242-00:0.00449892)0.38:0.00004425,TW-2238-00:0.00678042)0.37:0.00005669,TW-1155-00:0.00446447)0.54:0.00109115,(TW-3970-00:0.00380998,(TW-3882-00:0.00391306,(TW-2200-00:0.00225574,TW-2720-00:0.00112788)0.32:0.00062716)0.42:0.00072184)0.48:0.00113160)0.69:0.00199711,TW-4711-99:0.00101750)0.22:0.00008829,(TW-1995-00:-0.00051038,TW-3351-99:0.00276754)0.53:0.00042784)0.13:0.00005755,(TW-2586-00:-0.00004856,((TW-2760-00:0.00341109,TW-3594-00:0.00227232)0.32:0.00002701,(TW-2632-00:-0.00018752,(TW-4741-00:0.00428522,(TW-2179-00:0.00222807,(TW-2784-00:0.00000000,TW-2797-00:0.00000000)0.87:0.00228628)0.55:0.00082057)0.27:0.00017478)0.25:0.00010805)0.35:0.00004270)0.55:0.00115107)0.62:0.00115023,TW-4568-00:0.00226358)0.97:0.00899994,((TW-3307-00:0.00109116,TW-4138-00:0.00228458)0.74:0.00173549,(TW-4664-00:0.00273754,((TW-2404-00:0.00210206,TW-2588-00:0.00128125)0.63:0.00185578,(((TW-2276-01:-0.00000465,TW-5089-01:0.00338414)1.00:0.00679188,TW-3857-00:0.00113790)0.87:0.00214604,(((((TW-645-00:0.00223861,TW-2448-00:0.00227663)0.64:0.00037274,TW-4912-99:0.00075313)0.26:0.00018804,TW-2027-00:-0.00018738)0.37:0.00010497,TW-1769-00:-0.00010593)0.53:0.00012397,(TW-3704-00:-0.00000080,(TW-1996-00:-0.00000159,(TW-1801-00:-0.00000316,(TW-2473-00:-0.00000629,(TW-2700-00:-0.00001253,(TW-2708-00:-0.00000546,((((((TW-2006-00:0.00051151,TW-3131-00:0.00061468)0.21:0.00025773,TW-3123-00:0.00087298)0.14:0.00024787,(TW-3404-00:-0.00002105,(TW-3236-00:0.00113100,TW-4156-00:0.00112868)0.47:0.00001728)0.65:0.00109232)0.05:0.00002846,TW-1184-00:0.00113319)0.01:0.00001137,(TW-2779-00:-0.00008484,(TW-4535-00:0.00210632,(TW-2847-00:0.00087426,(TW-1743-00:0.00297010,TW-2278-00:0.00499250)0.32:0.00024380)0.23:0.00014538)0.11:0.00008359)0.07:0.00004874)0.00:0.00001600,(((((TW-4279-00:-0.00000370,TW-4282-00:0.00000370)0.99:0.00567397,TW-1804-00:-0.00002255)0.23:0.00001498,TW-2293-00:-0.00001657)0.43:0.00093180,(TW-2188-00:0.00109831,TW-5426-00:0.00228918)0.66:0.00190697)0.11:0.00022290,(TW-4507-00:-0.00001507,(TW-5110-00:0.00112488,(TW-5185-00:-0.00005348,(TW-5365-00:-0.00009214,(TW-2387-00:0.00111113,(TW-4566-00:0.00454618,(TW-5405-00:0.00107581,TW-1280-01:0.00117873)0.85:0.00224161)0.23:0.00001163)0.39:0.00108605)0.10:0.00005148)0.12:0.00003874)0.17:0.00001284)0.34:0.00110047)0.10:0.00002256)0.01:0.00001023)0.00:0.00001148)0.00:0.00000629)0.00:0.00000316)0.00:0.00000159)0.00:0.00000080)0.02:0.00001638)0.09:0.00012581)0.19:0.00042770)0.30:0.00065593)0.37:0.00046172)0.99:0.00938377)0.53:0.00169892)0.73:0.00394469,((TW-1370-98:0.00000269,TW-3339-98:-0.00000269)0.66:0.00060608,(((TW-2051-98:0.00272516,TW-2495-98:-0.00046035)0.35:0.00073162,TW-1394-99:0.00209118)0.47:0.00070486,(TW-2678-98:0.00111284,(TW-2733-98:0.00110919,TW-2898-98:0.00227033)0.26:0.00000984)0.50:0.00071464)0.47:0.00052384)1.00:0.01613144)1.00:0.08261031,(BrCr_genotype_A:0.11349727,(TW-4103-01:0.05769796,(TW-4215-98:0.05575889,(((((TW-1792-98:0.00126797,TW-2101-98:-0.00014174)0.55:0.00019793,TW-1602-98:-0.00019856)0.79:0.00102183,TW-2981-98:0.00235994)0.56:0.00154310,TW-4931-98:0.00071791)0.71:0.00245198,(TW-3535-98:0.00432743,(((((((((((TW-1944-98:0.00000000,TW-3034-98:0.00000000)0.65:0.00118581,TW-3620-98:0.00106395)0.32:0.00014574,TW-4925-98:0.00324714)0.20:0.00012586,TW-1624-98:-0.00013039)0.09:0.00006558,TW-4940-98:-0.00006558)0.07:0.00003289,TW-1747-98:-0.00003289)0.11:0.00001650,TW-2651-98:-0.00001650)0.51:0.00115999,TW-2254-98:-0.00003458)0.65:0.00185670,(TW-3485-98:0.00017070,(TW-1507-98:-0.00005282,(TW-2086-98:-0.00005553,(TW-2239-98:-0.00011076,(TW-1935-98:-0.00022090,(TW-1663-98:0.00133738,TW-2060-98:0.00091492)0.54:0.00022026)0.21:0.00011076)0.22:0.00005553)0.56:0.00117800)0.48:0.00208474)0.23:0.00155917)0.06:0.00029719,(((TW-1465-98:0.00000000,TW-1924-98:0.00000000)0.66:0.00117608,TW-3445-98:0.00107348)0.60:0.00202692,(TW-2922-98:0.00193482,(TW-2743-98:-0.00016593,(TW-3170-98:-0.00032973,(TW-2055-98:-0.00007360,TW-2911-98:0.00007360)0.69:0.00145533)0.25:0.00016593)0.63:0.00144976)0.06:0.00024876)0.02:0.00027825)0.05:0.00026739,(TW-1707-98:0.00164411,((TW-3702-98:0.00155027,TW-4106-98:0.00182973)0.59:0.00191896,(TW-5390-98:0.00299236,(((((((((((((((((((((TW-1708-98:-0.00014974,TW-1931-98:0.00127453)0.55:0.00103429,TW-2988-98:0.00122112)0.12:0.00006112,TW-1909-98:0.00106628)0.10:0.00023894,TW-3481-98:-0.00024084)0.01:0.00012105,TW-3436-98:-0.00012105)0.00:0.00006084,TW-2100-98:-0.00006084)0.00:0.00003050,TW-2982-98:-0.00003050)0.00:0.00001529,TW-3014-98:-0.00001529)0.00:0.00000767,TW-3124-98:-0.00000767)0.01:0.00011855,TW-2917-98:0.00100646)0.02:0.00034241,(TW-1547-98:0.00050906,(TW-3724-98:0.00416939,((TW-2200-98:0.00120866,TW-3180-98:0.00104364)0.19:0.00043534,(TW-1933-98:0.00013072,(TW-2414-98:0.00000000,TW-3298-98:0.00000000)0.43:0.00099551)0.52:0.00069784)0.15:0.00036619)0.15:0.00062678)0.06:0.00022183)0.00:0.00021988,TW-1910-98:0.00091006)0.00:0.00011388,TW-2025-98:0.00100765)0.01:0.00041239,TW-3296-98:0.00297654)0.01:0.00037896,TW-1539-98:0.00187554)0.02:0.00030348,TW-3592-98:0.00082529)0.01:0.00026510,(TW-1738-98:0.00000000,TW-3130-98:0.00000000)0.65:0.00085878)0.00:0.00014477,TW-3584-98:0.00098284)0.01:0.00079499,(TW-2418-98:0.00033327,(TW-3510-98:0.00085411,(TW-5056-98:0.00307000,(TW-2880-98:0.00000000,(TW-2553-98:0.00000000,(TW-4510-98:0.00000000,(TW-2172-98:0.00000000,TW-2350-98:0.00000000)0.04:0.00000000)0.00:0.00000000)0.03:0.00000000)0.10:0.00031027)0.17:0.00027945)0.25:0.00078891)0.32:0.00146995)0.01:0.00080706,TW-1691-99:0.00138037)0.04:0.00053688,((TW-3480-98:0.00000000,TW-3483-98:0.00000000)0.65:0.00085460,(TW-2861-98:0.00080670,(TW-3283-98:0.00208537,(TW-2869-98:0.00199687,(TW-3241-98:0.00302188,(((((((TW-2973-98:0.00136844,TW-3712-98:-0.00024347)0.24:0.00012778,TW-1496-98:0.00100172)0.25:0.00100424,TW-3026-98:0.00011955)0.29:0.00051411,TW-2938-98:0.00174043)0.23:0.00037559,TW-4368-98:0.00075062)0.31:0.00130903,(TW-1851-98:0.00043496,TW-2459-98:0.00069000)0.38:0.00038661)0.65:0.00191667,(TW-1875-98:-0.00052889,((((TW-1788-98:0.00000000,TW-1970-98:0.00000000)0.55:0.00055534,TW-2433-98:-0.00055534)0.55:0.00087930,TW-2799-98:0.00137173)0.50:0.00109740,(TW-3411-98:-0.00000004,(TW-1859-98:-0.00000008,(TW-3074-98:-0.00000017,(TW-1733-98:-0.00000034,(TW-4375-98:-0.00000067,(TW-2077-98:-0.00000134,(TW-2057-98:-0.00000267,(TW-2155-98:-0.00000532,(TW-2849-98:-0.00001061,(TW-3550-98:-0.00002116,(TW-2972-98:-0.00004220,(TW-2740-98:-0.00008416,(TW-1692-98:-0.00016737,(TW-4866-98:-0.00012978,(TW-2005-98:0.00099030,(TW-2286-98:0.00008033,TW-2543-98:-0.00008033)0.67:0.00126306)0.10:0.00012943)0.04:0.00016673)0.00:0.00008416)0.00:0.00004220)0.00:0.00002116)0.00:0.00001061)0.00:0.00000532)0.00:0.00000267)0.00:0.00000134)0.00:0.00000067)0.00:0.00000034)0.00:0.00000017)0.00:0.00000008)0.00:0.00000004)0.00:0.00003021)0.00:0.00053016)0.00:0.00035631)0.00:0.00035742)0.00:0.00026455)0.00:0.00018404)0.00:0.00031158)0.00:0.00027392)0.01:0.00063601)0.00:0.00036101)0.00:0.00038829)0.00:0.00061232)0.02:0.00087151)0.00:0.00100766)0.27:0.00173433)1.00:0.04229860)0.61:0.00998008)1.00:0.03157409)0.93:0.01408881)1.00:0.12578091,(CA16:0.15005253,(((TW-1508-01:0.00373122,TW-1854-01:0.00193779)0.44:0.00080182,TW-3570-01:0.00259747)0.99:0.01174768,(TW-1761-98:-0.00050395,(TW-1700-98:0.00465506,TW-3126-98:-0.00013450)0.79:0.00275949)1.00:0.02262192)1.00:0.11868911)1.00:0.10458397)0.96:0.04487286,(CA7:0.28501176,CA14:0.21688213)0.45:0.02262221)0.39:0.01594499,(CA2:0.25504246,(CA4:0.27873944,((CA5:0.21569155,CA12:0.16456354)0.99:0.08977935,((CA3:0.15139531,CA8:0.18246096)1.00:0.05689195,(CA6:0.27323241,CA10:0.23256052)0.19:0.00418410)0.18:0.01184276)0.48:0.01252355)0.64:0.01839429)0.84:0.03285310,(enterovirus_90/F950027:0.14823189,enterovirus_90/CAM1956:0.11882144)1.00:0.12988253);
